# Supplementary material for: No Effect in Plasma Corticosterone Levels After Observation of Diseased Conspecifics
Source: Integr Org Biol. 2026 Mar 12;8(1):obag008. doi: 10.1093/iob/obag008 (PMC13080362; doi:10.1093/iob/obag008)
Supplement: obag008_Supplemental_File [file obag008_supplemental_file.xlsx]

## Sheet: cover sheet
Supporting data for the article No effect in plasma corticosterone levels after observation of diseased conspecifics
Authors: Bennett M. Hardy, Madeleine Chang, Sean McCallum, Sophia Santangelo, Patricia C. Lopes
metadata: explains each variable contained in tables
observer data: contains data from animals that were allowed to observe the infected or sham-infected stimulus birds
simulus data: contains data from the infected or sham-infected birds
Fig. S1 plots the CORT concentration and time to sample for the Acute Experiment
Fig. S2 plots the CORT concentration and time to sample for the Chronic Experiment
Fig. S3 plots the change in mass of observers during the Chronic Experiment
Fig. S4 plots the predicted time highly active of observers during the Chronic Experiment

## Sheet: metadata
variable	description
bird	bird ID
time	whether bird was in Chronic treatment or Acute treatment (see text for details)
trt	treatment of stimulus birds that observers were allowed to watch; MG = MG-infected or SHAM = SHAM-infected
sex	sex of animal
cort	corticosterone concentration in ng/mL
delta_mass	change in mass of observers (D5-D0) in the Chronic experiment
time_t0_bleed	time in seconds from entering the animal room to obtaining blood sample from animal
MG_antibody	test for the presence of antibodies for MG at arrival at our animal facilities; negative = value meets criteria for negative sample, as per manufacturer's instructions
MG_PCR	test for amplification of a region the mgc2 gene, to detect pathogen presence in eye swabs; negative = no/late amplification (Ct > 40); positive = early amplification (Ct < 40)
day	number of days post-infection treatment (D0 = day when infection was administered)
infection	whether stimulus bird was MG-infected or SHAM-infected
eye_score_avg	average score for the severity of eye inflammation over both eyes

## Sheet: observer data
bird	time	trt	sex	cort	delta_mass	time_to_bleed	MG_antibody	MG_PCR
RG0	Chronic	Sham	Female	12.479	-2.7	360	negative	negative
RG10	Chronic	Sham	Male	10.279	0.5		negative	negative
RG11	Chronic	Sham	Male	12.207	0.6	180	negative	negative
RG12	Chronic	Sham	Male	6.827	0.2		negative	negative
RG14	Chronic	Sham	Female	7.943	0.2	540	negative	negative
RG16	Acute	Sham	Male	20.152		60	negative	negative
RG18	Acute	Sham	Male	7.385		120	negative	negative
RG19	Acute	Sham	Male	11.528		180	negative	negative
RG21	Chronic	MG	Male	3.685	0	180	negative	negative
RG22	Chronic	Sham	Female	4.841	-0.3		negative	negative
RG23	Chronic	Sham	Male	3.122	0.7	90	negative	negative
RG24	Chronic	Sham	Female	4.991	0.1		negative	negative
RG25	Chronic	Sham	Male	3.929	0.4		negative	negative
RG26	Chronic	MG	Female	4.598	-0.2	280	negative	negative
RG28	Chronic	MG	Female	4.89	-1.3	140	negative	negative
RG29	Chronic	MG	Male	12.901	-1	420	negative	negative
RG3	Chronic	Sham	Male	6.965	0.5		negative	negative
RG30	Chronic	MG	Male	6.236	-0.7	350	negative	negative
RG32	Acute	Sham	Female	16.587		60	negative	negative
RG33	Acute	Sham	Male	10.114		240	negative	negative
RG34	Acute	Sham	Female	12.678		120	negative	negative
RG36	Chronic	MG	Male	5.638	-0.5	540	negative	negative
RG37	Chronic	MG	Male	7.705	0.5	630	negative	negative
RG39	Chronic	MG	Female	13.046	0	450	negative	negative
RG4	Chronic	Sham	Male	5.753	0.5	81.25	negative	negative
RG40	Chronic	MG	Female	0.381	-0.1	360	negative	negative
RG41	Acute	Sham	Female	20.381		180	negative	negative
RG42	Chronic	Sham	Female	2.034	1	270	negative	negative
RG43	Acute	Sham	Male	22.103		300	negative	negative
RG44	Chronic	Sham	Female	6.05	0	568.75	negative	negative
RG45	Chronic	Sham	Female	5.87	-0.2	650	negative	negative
RG46	Acute	Sham	Male	21.589		360	negative	negative
RG48	Chronic	Sham	Female	8.272	-1.2	162.5	negative	negative
RG49	Chronic	MG	Female	6.112	-0.4	270	negative	negative
RG5	Chronic	Sham	Male	3.971	-0.9	81.25	negative	negative
RG50	Chronic	MG	Female	5.252	0	180	negative	negative
RG51	Chronic	MG	Male	7.705	0.1	90	negative	negative
RG52	Chronic	MG	Male	4.365	-0.8	210	negative	negative
RG53	Chronic	MG	Male	3.567	-0.2	720	negative	negative
RG54	Chronic	MG	Female	6.827	0.5	360	negative	negative
RG55	Acute	MG	Female	8.178		300	negative	negative
RG56	Acute	MG	Female	14.827		180	negative	negative
RG57	Acute	MG	Female	14.68		240	negative	negative
RG58	Acute	MG	Female	14.109		360	negative	negative
RG59	Acute	MG	Female	9.928		300	negative	negative
RG60	Acute	MG	Female	8.644		360	negative	negative
RG63	Chronic	MG	Female	6.362	0.6	120	negative	negative
RG64	Chronic	MG	Male	15.142	0.9	240	negative	negative
RG68	Chronic	MG	Female	10.838	0.1	300	negative	negative
RG7	Chronic	Sham	Male	8.443	-0.8	243.75	negative	negative
RG70	Acute	MG	Male	18.851		120	negative	negative
RG71	Acute	MG	Male	8.408		60	negative	negative
RG72	Acute	MG	Male	7.736		60	negative	negative
RG74	Acute	MG	Male	16.937		240	negative	negative
RG75	Chronic	MG	Male	2.749	0.3	60	negative	negative
RG78	Acute	MG	Male	20.381		180	negative	negative
RG79	Chronic	Sham	Female	7.594	0.5	406.25	negative	negative
RG8	Chronic	Sham	Male	5.043	0.1	487.5	negative	negative
RG80	Acute	MG	Male	8.028		120	negative	negative
RG81	Acute	Sham	Female	6.788		240	negative	negative
RG82	Acute	Sham	Female	16.08		300	negative	negative
RG83	Acute	Sham	Female	17.668		360	negative	negative
RG84	Chronic	MG	Female	14.391	1.2	70	negative	negative
RG9	Chronic	Sham	Female	3.229	0.9	450	negative	negative

## Sheet: stimulus data
day	bird	infection	sex	eye_score_avg
D0	RG1	MG	F	0
D3	RG1	MG	F	3.5
D6	RG1	MG	F	6
D0	RG13	MG	F	0
D3	RG13	MG	F	3.5
D6	RG13	MG	F	6
D0	RG15	MG	F	0
D3	RG15	MG	F	4
D6	RG15	MG	F	5.5
D0	RG17	MG	F	0
D3	RG17	MG	F	5
D6	RG17	MG	F	6
D0	RG2	MG	F	0
D3	RG2	MG	F	6
D6	RG2	MG	F	6
D0	RG20	MG	F	0
D3	RG20	MG	F	2.5
D6	RG20	MG	F	6
D0	RG65	MG	F	0
D3	RG65	MG	F	2.5
D6	RG65	MG	F	6
D0	RG66	MG	F	0
D3	RG66	MG	F	6
D6	RG66	MG	F	6
D0	RG67	MG	F	0
D3	RG67	MG	F	6
D6	RG67	MG	F	6
D0	RG77	MG	F	0
D3	RG77	MG	F	0
D6	RG77	MG	F	4.5
D0	RG1	Sham	F	0
D3	RG1	Sham	F	0
D6	RG1	Sham	F	0
D0	RG1	Sham	F	0
D3	RG1	Sham	F	0
D6	RG1	Sham	F	0
D0	RG13	Sham	F	0
D3	RG13	Sham	F	0
D6	RG13	Sham	F	0
D0	RG13	Sham	F	0
D3	RG13	Sham	F	0
D6	RG13	Sham	F	0
D0	RG15	Sham	F	0
D3	RG15	Sham	F	0
D6	RG15	Sham	F	0
D0	RG17	Sham	F	0
D3	RG17	Sham	F	0
D6	RG17	Sham	F	0
D0	RG17	Sham	F	0
D3	RG17	Sham	F	0
D6	RG17	Sham	F	0
D0	RG2	Sham	F	0
D3	RG2	Sham	F	0
D6	RG2	Sham	F	0
D0	RG20	Sham	F	0
D3	RG20	Sham	F	0
D6	RG20	Sham	F	0
D0	RG20	Sham	F	0
D3	RG20	Sham	F	0
D6	RG20	Sham	F	0

## Sheet: Fig. S1
Figure S1. Plot of the correlation between corticosterone concentration measured (ng/ml) and the amount of time in seconds it took to euthanize and collect blood from each canary in the acute experiment. Pearson’s Correlation Coefficient = 0.13; p = 0.53.

## Sheet: Fig. S2
Figure S2. Plot of the correlation between corticosterone concentration measured (ng/ml) and the amount of time in seconds it took to euthanize and collect blood from each canary in the chronic experiment. Pearson’s Correlation Coefficient = -0.0098; p = 0.96.

## Sheet: Fig. S3
Figure S3. Change in mass (day 5 mass – day 1 mass) of observers during the chronic treatment. Birds in the Chronic experiment did not experience changes in mass, regardless of sex (F1,36 = 0.0829, P = 0.775, d.f. = 1, stimulus treatment (F1,36 = 0.706, P = 0.406, d.f. = 1), or an interaction of those factors (F1,36 = 1.016, P = 0.320).

## Sheet: Fig. S4
Figure S4. Plot of the predicted time (seconds) birds are highly active when viewing sham-infected or MG-infected stimulus birds on Day 6 of infection. Birds in the MG observation treatment displayed higher predicted time highly active than those in the sham observation treatment (GLM: Gamma distribution; TreatmentMG: -0.0001; t-value = -2.80; p = 0.008)
